# Supplementary material for: Prospective clinical trial of Intravitreal aflibercept treatment for PolypoIdal choroidal vasculopathy with hemorrhage or exudation (EPIC study): 6 month results
Source: BMC Ophthalmol. 2016 Jul 27;16:127. doi: 10.1186/s12886-016-0305-2 (PMC4964097; doi:10.1186/s12886-016-0305-2)
Supplement: Additional file 1: — Epic 6 Month Results. The data in this supplementary table consists of both descriptive anatomical descriptions and quantitative data that was used to determine the effect aflibercept therapy had on the hemorrhagic and exudative changes within the macula. (XLS 107 kb) [file 12886_2016_305_MOESM1_ESM.xls]

## Sheet: Profile
										Baseline				M6
										RPED	SRF	HEME	DRUSEN	RPED	SRF	HEME	DRUSEN
1					Unilateral					+	+	-	+	â	â	-	+
2					Unilateral					+	+	+	-	â	R	R	-
3					Unilateral					+	-	+ nasal	+	R	-	R	+
4					Unilateral					+	+	-	'+	â	R	-	+
5					Unilateral					+	+ Nasal	-	+	â	R	-	+ IT
6					Bilateral					+	+	-	+	â	â	-	+
7					Unilateral					+	+	-	+	stable	+ persistent	-	+
8					Unilateral					+	+	+	+	â	+ persistent	+ focal punctated	+
9					Unilateral					+	+	-	+	R	R	-	+
10					Bilateral					-	+	-	-	-	R	-	+
11					Unilateral					+	+	-	+	R	R	-	+
12					Unilateral					-	-	-	+	-	-	-	+
13					Unilateral					-	+	-		-	R	-	-
14					Unilateral					+	+	+	+	R	R	R	+
15					Bilateral					large+	+	-	+	R	R	-	+
16					Unilateral					+	-	+	-	á	-	á	-
17					Unilateral					+	+	+	-	R	R	R	+
18					Bilateral					+	+	+	+	â	R	R	-
19					Unilateral					-	+	-		-	R	-	+ scatt
20					Unilateral					-	+	-	-	-	â	-	+
21					Bilateral					-	+	+	+	-	R	R
		Key
		+	Present
		-	Not present
		R	Resolved
		â	Decrease
		á	Increase

## Sheet: FA ICG
ICG Characteristics
							Baseline					M3				M6
							POLYPS	BVN	BVN	LEAKAGE	COMMENTS	POLYPS	BVN	LEAKAGE	COMMENTS	POLYPS	BVN
1					Unilateral		+	+								Stable	+
1002	Prior Tx	Male	86	Asian	Unilateral	OD
2					Unilateral		+	+						â ING		â	+ persist
3					Unilateral		+	+	â ING	-						Regressed	+
4					Unilateral		+	'+	+	â ING		â ING: S, N	+	â ING		Stable	+
5					Unilateral		+	+					+ persist	â ING		â	+ persist
6					Bilateral		+	+								Stable	+
7					Unilateral		+	+	stable		inf changes?					stable	stable
8					Unilateral		+	+	+	stable						Stable	+
1010	Prior Tx	Female	78	Caucasian	Unilateral	OD
9					Unilateral		+	+				regressed	+ persist	-	regressed polyps	regressed	+persist
10					Bilateral		+	+			â PCV					â	â
11					Unilateral		+	+	+		â IN polyps regressed	+	+	-	â in polpys regressed, marked â PCV complex	regressed	+ persist
12					Unilateral		+	+	+		persistant PCV					â	+
13					Unilateral		+	+								Regressed	persistent
14					Unilateral		+	+								â	persistent
15					Bilateral		+	+								stable	stable
16					Unilateral		+	+								á	+ persistent
17					Unilateral		+	+								Regressed	+ persistent
18					Bilateral		+	+								â	+
19					Unilateral		+	+								â	+
20					Unilateral		+	+								â	+
21					Bilateral		+	+								Regressed	+
		Key
		+	Present
		-	Not present
		â	Decrease
		á	Increase

## Sheet: BCVA
		Baseline	6 month	Baseline		M1		M3		M6		M9
n=24		Snellen	Snellen	Study Eye	Fellow Eye	Study Eye	Fellow Eye	Study Eye	Fellow Eye	Study Eye	Fellow Eye	Study Eye	Fellow Eye
1		20/40	20/40	71	78	69	78	67	70	70	69	65	75
2		20/160	20/63	30	1	48	2	48	3	60	2	54	27
3		20/40	20/50	72	14	71	6	70	8	68	15	66	15
4		20/32	20/40	75	5	74	7	75	7	73	4	75	6
5		20/100	20/100	48	85	49	81	48 (M4)	82 (M4)	49	83	53	83
6		20/32	20/50	75	81	72	81	67	83	68	84	66	87
7		20/63	20/40	58	84	69	85	58	88	72	85	72	81
8		20/63	20/50	59	84	66	85	63	82	68	77	72	84
9		20/32	20/25	74	85	80	87	81	89	83	84	84	89
10		20/25	20/25	82	81	81	76	82	74	80	75	86	83
11		20/25	20/25	80	1	80	2	82	20	81	22	80	25
12		20/200	20/200	38	73	44	72	20	68	37	63	37	74
13		20/63	20/60	60	88	51	84	55	93	67	92	64	89
14		20/200	20/200	36	61	37	54	40	58	38	52	26	53
15		20/25	20/25	83	83	81	82	72	83	80	81	68	83
16		20/32	20/32	73	88	76	81	75	81	77	84	76	83
17		20/32	20/40	74	87	73	84	75	89	76	85	73	88
18		20/16	20/25	89	85	72	86	82	84	83	85	82	83
19		20/32	20/32	74	26	78	28	77	27	73	28	78	34
20		20/80	20/40	61	77	46	79	71	76	70	76	76	76
21		20/63	20/50	67	79	64	85	73	80	64	83	68	83

## Sheet: BCVA 
			Baseline	6 month	Baseline		M1		M3		M6
n=24			Snellen	Snellen	Study Eye	Fellow Eye	Study Eye	Fellow Eye	Study Eye	Fellow Eye	Study Eye	Fellow Eye
1			20/40	20/40	71	78	69	78	67	70	70	69
2			20/160	20/63	30	1	48	2	48	3	60	2
3			20/40	20/50	72	14	71	6	70	8	68	15
4			20/32	20/40	75	5	74	7	75	7	73	4
5			20/100	20/100	48	85	49	81	48	82	49	83
6			20/32	20/50	75	81	72	81	67	83	68	84
7			20/63	20/40	58	84	69	85	58	88	72	85
8			20/63	20/50	59	84	66	85	63	82	68	77
9			20/32	20/25	74	85	80	87	81	89	83	84
10			20/25	20/25	82	81	81	76	82	74	80	75
11			20/25	20/25	80	1	80	2	82	20	81	22
12			20/200	20/200	38	73	44	72	20	68	37	63
13			20/63	20/60	60	88	51	84	55	93	67	92
14			20/200	20/200	36	61	37	54	40	58	38	52
15			20/25	20/25	83	83	81	82	72	83	80	81
16			20/32	20/32	73	88	76	81	75	81	77	84
17			20/32	20/40	74	87	73	84	75	89	76	85
18			20/16	20/25	89	85	72	86	82	84	83	85
19			20/32	20/32	74	26	78	28	77	27	73	28
20			20/80	20/40	61	77	46	79	71	76	70	76
21			20/63		67	79	64	85	73	80	64	83
			Difference from Baseline		B vs M1		B vs M3		B vs M6
					Study Eye	Fellow Eye	Study Eye	Fellow Eye	Study Eye	Fellow Eye
1			20/40	20/40	-2	0	-4	-8	-1	-9
2			20/160	20/63	18	1	18	2	30	1
3			20/40	20/50	-1	-8	-2	-6	-4	1
4			20/32	20/40	-1	2	0	2	-2	-1
5			20/100	20/100	1	-4	0	-3	1	-2
6			20/32	20/50	-3	0	-8	2	-7	3
7			20/63	20/40	11	1	0	4	14	1
8			20/63	20/50	7	1	4	-2	9	-7
9			20/32	20/25	6	2	7	4	9	-1
10			20/25	20/25	-1	-5	0	-7	-2	-6
11			20/25	20/25	0	1	2	19	1	21
12			20/200	20/200	6	-1	-18	-5	-1	-10
13			20/63	20/60	-9	-4	-5	5	7	4
14			20/200	20/200	1	-7	4	-3	2	-9
15			20/25	20/25	-2	-1	-11	0	-3	-2
16			20/32	20/32	3	-7	2	-7	4	-4
17			20/32	20/40	-1	-3	1	2	2	-2
18			20/16	20/25	-17	1	-7	-1	-6	0
19			20/32	20/32	4	2	3	1	-1	2
20			20/80		-15	2	10	-1	9	-1
21			20/63		-3	6	6	1	-3	4
Tx Naïve			Difference from Baseline		B vs M1		B vs M3		B vs M6
3			20/40	20/50	-1	-8	-2	-6	-4	1
6			20/32	20/50	-3	0	-8	2	-7	3
8			20/63	20/50	7	1	4	-2	9	-7
9			20/32	20/25	6	2	7	4	9	-1
10			20/25	20/25	-1	-5	0	-7	-2	-6
14			20/200	20/200	1	-7	4	-3	2	-9
15			20/25	20/25	-2	-1	-11	0	-3	-2
17			20/32	20/40	-1	-3	1	2	2	-2
19			20/32	20/32	4	2	3	1	-1	2
20			20/80	20/40	-15	2	10	-1	9	-1
Prior Tx			Difference from Baseline		B vs M1		B vs M3		B vs M6
1			20/40	20/40	-2	0	-4	-8	-1	-9
2			20/160	20/63	18	1	18	2	30	1
4			20/32	20/40	-1	2	0	2	-2	-1
5			20/100	20/100	1	-4	0	-3	1	-2
7			20/63	20/40	11	1	0	4	14	1
11			20/25	20/25	0	1	2	19	1	21
12			20/200	20/200	6	-1	-18	-5	-1	-10
13			20/63	20/60	-9	-4	-5	5	7	4
16			20/32	20/32	3	-7	2	-7	4	-4
18			20/16	20/25	-17	1	-7	-1	-6	0
21			20/63		-3	6	6	1	-3	4

## Sheet: OCT
			Baseline		M1		M2		M3		M4		M5		M6
n=21			Study Eye	Fellow Eye	Study Eye	Fellow Eye	Study Eye	Fellow Eye	Study Eye	Fellow Eye	Study Eye	Fellow Eye	Study Eye	Fellow Eye	Study Eye	Fellow Eye
1			210	239	197	249	178	242	182	242	187	229	194	230	199	234
2			176	131	142	148	133	122	126	121	142	163	120	147	119	202
3			230	101	233	105	232	103	233	102	230	103	233	107	235	107
4			398	654	170	415	180	238	177	200	330	152	167	150	177	146
5			276	280	235	279	234	283	missed	missed	233	285	218	284	218	285
6			318	251	324	255	254	251	231	247	202	255	196	252	188	252
7			278	249	316	246	251	248	331	248	269	247	255	248	289	245
8			352	233	310	231	326	232	298	229	304	231	342	231	343	234
9			237	354	221	237	226	241	229	238	228	238	230	239	227	236
10			550	312	302	336	184	267	194	195	197	198	194	181	198	190
11			249	126	216	167	209	122	187	124	202	214	212	113	183	143
12			208	249	197	230	198	230	200	232	182	239	197	228	193	247
13			317	255	219	258	220	260	222	258	223	258	222	261	227	259
14			387	146	178	142	152	144	144	137	136	144	206	140	163	147
15			223	164	213	166	200	154	203	157	202	157	198	159	200	158
16			222	244	221	246	222	248	224	248	224	245	226	249	221	242
17			346	243	247	241	215	243	218	243	227	242	213	242	220	245
18			196	162	170	164	173	184	176	162	178	162	175	164	178	164
19			290	224	215	304	218	228	218	247	236	259	219	259	223	304
20			315	273	193	268	238	105	189	264	195	263	183	263	190	262
21			164	208	156	211	159	214	154	212	157	211	158	211	158	211
Diff from Baseline			Baseline		M1		M2		M3		M4		M5		M6
			Study Eye	Fellow Eye	Study Eye	Fellow Eye	Study Eye	Fellow Eye	Study Eye	Fellow Eye	Study Eye	Fellow Eye	Study Eye	Fellow Eye	Study Eye	Fellow Eye
1			210	239	-13	10	-32	3	-28	3	-23	-10	-16	-9	-11	-5
2			176	131	-34	17	-43	-9	-50	-10	-34	32	-56	16	-57	71
3			230	101	3	4	2	2	3	1	0	2	3	6	5	6
4			398	654	-228	-239	-218	-416	-221	-454	-68	-502	-231	-504	-221	-508
5			276	280	-41	-1	-42	3	missed	missed	-43	5	-58	4	-58	5
6			318	251	6	4	-64	0	-87	-4	-116	4	-122	1	-130	1
7			278	249	38	-3	-27	-1	53	-1	-9	-2	-23	-1	11	-4
8			352	233	-42	-2	-26	-1	-54	-4	-48	-2	-10	-2	-9	1
9			237	354	-16	-117	-11	-113	-8	-116	-9	-116	-7	-115	-10	-118
10			550	312	-248	24	-366	-45	-356	-117	-353	-114	-356	-131	-352	-122
11			249	126	-33	41	-40	-4	-62	-2	-47	88	-37	-13	-66	17
12			208	249	-11	-19	-10	-19	-8	-17	-26	-10	-11	-21	-15	-2
13			317	255	-98	3	-97	5	-95	3	-94	3	-95	6	-90	4
14			387	146	-209	-4	-235	-2	-243	-9	-251	-2	-181	-6	-224	1
15			223	164	-10	2	-23	-10	-20	-7	-21	-7	-25	-5	-23	-6
16			222	244	-1	2	0	4	2	4	2	1	4	5	-1	-2
17			346	243	-99	-2	-131	0	-128	0	-119	-1	-133	-1	-126	2
18			196	162	-26	2	-23	22	-20	0	-18	0	-21	2	-18	2
19			290	224	-75	80	-72	4	-72	23	-54	35	-71	35	-67	80
20			315	273	-122	-5	-77	-168	-126	-9	-120	-10	-132	-10	-125	-11
21			164	208	-8	3	-5	6	-10	4	-7	3	-6	3	-6	3

## Sheet: Mac Edema
		BL	M6
1		+	Marked decrease
2		+	mild decrease
3		-	-
4		+	Resolved
5		+	'Resolved
6		+	'Resolved
7		+	persistent
8		+	persistent
9		+	'Resolved
10		+	'Resolved
11		+	'Resolved
12		+	persistent
13		+	'Resolved
14		+	Marked decrease
15		+	'Resolved
16		+	persistent
17		+	'Resolved
18		-	-
19		+	'Resolved
20		-	-
21		-	-
	+	Present
	-	Not present

## Sheet: Q8W vs Q4W
	BL	v	M2	M3	M4	M5	M6
1	treatment	treatment	treatment	none	treatment	none	treatment
2	treatment	treatment	treatment	none	treatment	treatment	treatment
3	treatment	treatment	treatment	none	treatment	none	treatment
4	treatment	treatment	treatment	none	treatment(Recurred)	treatment	treatment
5	treatment	treatment	treatment	none Missed appt	treatment	treatment	treatment
6	treatment	treatment	treatment	treatment	treatment	treatment	none
7	treatment	treatment	treatment	treatment	treatment	treatment	treatment
8	treatment	treatment	treatment	treatment	treatment	treatment	treatment
9	treatment	treatment	treatment	none	treatment	none	treatment
10	treatment	treatment	treatment	none	treatment	none	treatment
11	treatment	treatment	treatment	treatment	none	treatment	none
12	treatment	treatment	treatment	treatment	none	treatment	none
13	treatment	treatment	treatment	none	treatment	none	treatment
14	treatment	treatment	treatment	treatment	none	treatment	none
15	treatment	treatment	treatment	none	treatment	none	treatment
16	treatment	treatment	treatment	treatment	none	treatment	treatment (increased heme)
17	treatment	treatment	treatment	none	treatment	none	treatment
18	treatment	treatment	treatment	none	treatment	none	treatment
19	treatment	treatment	treatment	none	treatment	none	treatment
20	treatment	treatment	treatment	none	treatment	none	treatment
21	treatment	treatment	treatment	treatment	treatment	treatment	none
		Mandatory Injections (Loading)

## Sheet: PED Flatening
		Baseline	M6
1		+	Marked decrease
2		+	Marked decrease
3		+	R
4		+	mild decrease
5		+	mild decrease
6		+	Marked decrease
7		+	persistent
8		+	mild decrease
9		+	R
10		-	-
11		+	R
12		-	-
13		-	-
14		+	R
15		+	R
16		+	Increase
17		+	R
18		+	Marked decrease
19		-	-
20		-	-
21		-	-
	Key
	+	Present
	-	Not present
	R	Resolved
